# Supplementary material for: Amperometric Biosensor Based on Glutamate Oxidase to Determine Ast Activity
Source: Sensors (Basel). 2024 Dec 10;24(24):7891. doi: 10.3390/s24247891 (PMC11840281; doi:10.3390/s24247891)
Supplement: Supplementary file 1 [file sensors-24-07891-s001.zip]

Archive with 1 entries (1 files):
- sensors-3337082-supplementary.pdf
